# Supplementary material for: Characterization and Utilization of Disulfide-Bonded SARS-CoV-2 Receptor Binding Domain of Spike Protein Synthesized by Wheat Germ Cell-Free Production System
Source: Viruses. 2022 Jul 1;14(7):1461. doi: 10.3390/v14071461 (PMC9321213; doi:10.3390/v14071461)
Supplement: Supplementary file 1 [file viruses-14-01461-s001.zip]

Archive with 1 entries (1 files):
- viruses-1778966-supplementary.pdf
